# Supplementary material for: New species and new records of Manota Williston from Colombia, Brazilian Amazonia, and Costa Rica (Diptera, Mycetophilidae)
Source: Zookeys. 2017 Apr 13;(668):83–105. doi: 10.3897/zookeys.668.11350 (PMC5538008; doi:10.3897/zookeys.668.11350)
Supplement: XML Treatment for Manota clava [file zookeys.668.11350-treatment2.xml]

<!DOCTYPE tp:taxon-treatment
  PUBLIC "-//TaxonX//DTD Taxonomic Treatment Publishing DTD v0 20100105//EN" "tax-treatment-NSO.dtd">
<tp:taxon-treatment xmlns:tp="http://www.plazi.org/taxpub"><tp:treatment-meta><kwd-group><label>Taxon classification</label><kwd><named-content xmlns:xlink="http://www.w3.org/1999/xlink" content-type="kingdom">Animalia</named-content></kwd><kwd><named-content xmlns:xlink="http://www.w3.org/1999/xlink" content-type="order">Diptera</named-content></kwd><kwd><named-content xmlns:xlink="http://www.w3.org/1999/xlink" content-type="family">Mycetophilidae</named-content></kwd></kwd-group><mixed-citation publication-type="journal"><person-group><name><surname>Kurina</surname><given-names>Olavi</given-names></name><name><surname>Hippa</surname><given-names>Heikki</given-names></name><name><surname>Amorim</surname><given-names>Dalton de Souza</given-names></name></person-group><article-title>New species and new records of <italic><tp:taxon-name><tp:taxon-name-part taxon-name-part-type="genus" reg="Manota">Manota</tp:taxon-name-part></tp:taxon-name></italic> Williston from Colombia, Brazilian Amazonia, and Costa Rica (<tp:taxon-name><tp:taxon-name-part taxon-name-part-type="order">Diptera</tp:taxon-name-part></tp:taxon-name>, <tp:taxon-name><tp:taxon-name-part taxon-name-part-type="family">Mycetophilidae</tp:taxon-name-part></tp:taxon-name>)</article-title><source>Zookeys</source><day>13</day><month>4</month><year>2017</year><volume>2017</volume><issue>668</issue><fpage>83</fpage><lpage>105</lpage><pub-id pub-id-type="doi">10.3897/zookeys.668.11350</pub-id></mixed-citation></tp:treatment-meta><tp:nomenclature><tp:taxon-name>
            <tp:taxon-name-part taxon-name-part-type="genus" reg="Manota">Manota</tp:taxon-name-part>
            <tp:taxon-name-part taxon-name-part-type="species" reg="clava">clava</tp:taxon-name-part>
            <object-id xmlns:xlink="http://www.w3.org/1999/xlink" content-type="zoobank" xlink:type="simple">http://zoobank.org/7B2C94AD-B520-4D59-B86F-B9099E7FB946</object-id>
          </tp:taxon-name><tp:taxon-status xmlns:xlink="http://www.w3.org/1999/xlink" xlink:type="simple">sp. n.</tp:taxon-status><xref ref-type="fig" rid="F1">Figs 1A–D</xref><xref ref-type="fig" rid="F6">, 6</xref></tp:nomenclature><tp:treatment-sec sec-type="Types" id="SECID0E3BAE"><title>Types.</title><p>
            <italic>Holotype.</italic> Male, COLOMBIA, Risaralda, SFF Otún Quimbaya Cuchilla Camino, <named-content xmlns:xlink="http://www.w3.org/1999/xlink" content-type="dwc:verbatimCoordinates" xlink:type="simple"><named-content content-type="geo-json" specific-use="{&#34;type&#34;:&#34;Point&#34;,&#34;coordinates&#34;:[-75.583333,4.716667]}" id="NCID0EHCAE" xlink:type="simple">04°43'N, 75°35'W</named-content></named-content>, 2050 m, Malaise trap, 03–19.i.2003, G. López Leg. M. 3702 (on slide, <abbrev xmlns:xlink="http://www.w3.org/1999/xlink" content-type="institution" xlink:title="Alexander von Humboldt Biological Resources Research Institute, Bogota, Colombia" id="ABBRID0EMCAE" xlink:type="simple">IAvH</abbrev>).</p><fig id="F1" position="float" orientation="portrait"><label>Figure 1.</label><caption><p>
                <italic><tp:taxon-name><tp:taxon-name-part taxon-name-part-type="genus" reg="Manota">Manota</tp:taxon-name-part> <tp:taxon-name-part taxon-name-part-type="species" reg="clava">clava</tp:taxon-name-part></tp:taxon-name></italic> sp. n. (holotype). <bold>A</bold> Hypopygium, ventral view <bold>B</bold> Hypopygium, dorsal view <bold>C</bold> Aedeagus and hypoproct, ventral view <bold>D</bold> Juxtagonostylar megasetae with associated parts, mediodorsal view. Scale bar 0.10 mm. Abbreviations: <abbrev xmlns:xlink="http://www.w3.org/1999/xlink" xlink:title="apex of aedeagus" id="ABBRID0EMDAE" xlink:type="simple">aaed</abbrev> = apex of aedeagus, <abbrev xmlns:xlink="http://www.w3.org/1999/xlink" xlink:title="aedeagal apodeme" id="ABBRID0EQDAE" xlink:type="simple">aeda</abbrev> = aedeagal apodeme,<abbrev xmlns:xlink="http://www.w3.org/1999/xlink" xlink:title="cercus" id="ABBRID0EUDAE" xlink:type="simple">ce</abbrev> = cercus, <abbrev xmlns:xlink="http://www.w3.org/1999/xlink" xlink:title="plates posteriorly at dorsal medial margin of gonocoxa" id="ABBRID0EYDAE" xlink:type="simple">dlb</abbrev> = plates posteriorly at dorsal medial margin of gonocoxa, <abbrev xmlns:xlink="http://www.w3.org/1999/xlink" xlink:title="dorsal medial margin of gonocoxa" id="ABBRID0E3DAE" xlink:type="simple">dm</abbrev> = dorsal medial margin of gonocoxa, <abbrev xmlns:xlink="http://www.w3.org/1999/xlink" xlink:title="gonostylus" id="ABBRID0EAEAE" xlink:type="simple">gs</abbrev> = gonostylus, <abbrev xmlns:xlink="http://www.w3.org/1999/xlink" xlink:title="gonocoxa" id="ABBRID0EEEAE" xlink:type="simple">gx</abbrev> = gonocoxa, <abbrev xmlns:xlink="http://www.w3.org/1999/xlink" xlink:title="gonocoxal apodeme" id="ABBRID0EIEAE" xlink:type="simple">gxa</abbrev> = gonocoxal apodeme, <abbrev xmlns:xlink="http://www.w3.org/1999/xlink" xlink:title="hypoproct" id="ABBRID0EMEAE" xlink:type="simple">hpr</abbrev> = hypoproct, <abbrev xmlns:xlink="http://www.w3.org/1999/xlink" xlink:title="juxtagonostylar megaseta" id="ABBRID0EQEAE" xlink:type="simple">jxs</abbrev> = juxtagonostylar megaseta, <abbrev xmlns:xlink="http://www.w3.org/1999/xlink" xlink:title="parastylar lobe" id="ABBRID0EUEAE" xlink:type="simple">psl</abbrev> = parastylar lobe, <abbrev xmlns:xlink="http://www.w3.org/1999/xlink" xlink:title="sternite 9" id="ABBRID0EYEAE" xlink:type="simple">st9</abbrev> = sternite 9, <abbrev xmlns:xlink="http://www.w3.org/1999/xlink" xlink:title="tergite 9" id="ABBRID0E3EAE" xlink:type="simple">tg9</abbrev> = tergite 9, <abbrev xmlns:xlink="http://www.w3.org/1999/xlink" xlink:title="ventral medial margin of gonocoxa" id="ABBRID0EAFAE" xlink:type="simple">vm</abbrev> = ventral medial margin of gonocoxa.</p></caption><graphic xmlns:xlink="http://www.w3.org/1999/xlink" xlink:href="zookeys-668-083-g001.jpg" position="float" orientation="portrait" xlink:type="simple" id="oo_131359.jpg"/></fig></tp:treatment-sec><tp:treatment-sec sec-type="diagnosis" id="SECID0EJFAE"><title>Diagnosis.</title><p>Laterotergite setose; anterior basalare non-setose; sternite 9 posteriorly broadly concave and laterally free from gonocoxa; parastylar lobe large and apically broadened; gonocoxa without a remarkable posterolateral lobe; gonostylus subrectangular, posterolaterally drawn out; two juxtagonostylar megasetae, ventral one flame-shaped and pointed, dorsal one bilobed.</p></tp:treatment-sec><tp:treatment-sec sec-type="description" id="SECID0EOFAE"><title>Description.</title><p>Male. <bold>Colour.</bold> Head brown, face somewhat paler. Antenna light brown, including scape and pedicel. Clypeus and mouthparts pale yellow. Thorax light brown. Legs yellowish. Wing with light brownish tinge because of microtrichia; halter brownish with blackish knob. Abdomen with tergites dark brown to blackish, sternites light brown to yellowish. All vestiture pale, yellowish or brownish, thicker setae and trichia seeming darker than finer ones. <bold>Head.</bold> Antennal flagellomere 4 ca. 2 times as long as wide. Palpomere 3 of maxillary palpus with apicomesial thumb-like extension, with 3 apically curved sensilla; palpomere 4 with parasegment; palpomere 5 ca. 1.1 times longer than palpomere 4. Number of strong postocular setae, 9. <bold>Thorax.</bold> Anepisternum with 52 setae; anterior basalare and preepisternum 2 non-setose; laterotergite with 13 setae; metepisternum with 9 setae. <bold>Legs.</bold> Mid and hind tibial organs absent. <bold>Wing.</bold> R<sub>1</sub> meeting C within basal half of costal margin; sclerotized part of M<sub>2</sub> extending to level of tip of R<sub>1</sub>; wing length, 2.4 mm. <bold>Hypopygium</bold> (Fig. <xref ref-type="fig" rid="F1">1A–D</xref>). Sternite 9 ca. 2/3 as long as gonocoxa with delimited lateral margins, broadly concave posteriorly, anteriorly incised; posterior half covered with setae which are slightly stronger than adjacent ventral setae of gonocoxa, anterior half non-setose. Ventral medial margin of gonocoxa simple. Parastylar lobe large, apically broadened, club-like, with 3-5 fine posteriorly directed setae medially. No paraapodemal lobe observable. Posterolateral part of gonocoxa not drawn into a remarkable lobe but bearing many long curved setae. Dorsal medial margin of gonocoxa simple, medially bulging, posteromedially almost right-angled. Ventrally from posteromedial corner, there are two plate-like lobes on different levels: more dorsal lobe bears 6 strong apically curved setae laterally, more ventral lobe bears aggregation of fine setae at anteromedial corner and one strong seta at posteromedial corner. Two juxtagonostylar megasetae present, the more anterior and ventral one flame-shaped and pointed, with obscurely discernible seta-like branch marked by broken line in Fig. <xref ref-type="fig" rid="F1">1D</xref>, the more posterior and dorsal one bilobed, both arising from a large common basal body which is as long as megasetae. Gonostylus sub-rectangular, posterolateral corner drawn out into a rounded lobe, posterior and medial margin with short setae. Aedeagus broadly subtriangular, with lateral shoulders, the apex curved ventrally. Aedeagal apodemes directed laterad. Hypoproct extending posteriorly to apex of gonostyli, each side with ca. 25 normal setae on ventral surface. Cerci medially separated.</p><p>Female. Unknown.</p></tp:treatment-sec><tp:treatment-sec sec-type="discussion" id="SECID0EPGAE"><title>Discussion.</title><p>The setose laterotergite, non-setose anterior basalare, sternite 9 laterally free from gonocoxa, and gonocoxa without a remarkable posterolateral lobe group together <italic><tp:taxon-name><tp:taxon-name-part taxon-name-part-type="genus" reg="Manota">Manota</tp:taxon-name-part> <tp:taxon-name-part taxon-name-part-type="species" reg="clava">clava</tp:taxon-name-part></tp:taxon-name></italic> sp. n. with <italic><tp:taxon-name><tp:taxon-name-part taxon-name-part-type="genus" reg="Manota">M.</tp:taxon-name-part> <tp:taxon-name-part taxon-name-part-type="species" reg="caribica">caribica</tp:taxon-name-part></tp:taxon-name></italic> Jaschhof &amp; Hippa, 2005 (Costa Rica) and <italic><tp:taxon-name><tp:taxon-name-part taxon-name-part-type="genus" reg="Manota">M.</tp:taxon-name-part> <tp:taxon-name-part taxon-name-part-type="species" reg="micula">micula</tp:taxon-name-part></tp:taxon-name></italic> Hippa &amp; Kurina, 2013 (Ecuador, Peru). All three species have also the sternite 9 posteriorly broadly concave and a similar aggregation of setae on plate-like lobe ventrally from dorsal medial margin of gonocoxa. Parastylar lobe is distinct between all three species: large, apically broadened with 3–5 posterior setae in <italic><tp:taxon-name><tp:taxon-name-part taxon-name-part-type="genus" reg="Manota">M.</tp:taxon-name-part> <tp:taxon-name-part taxon-name-part-type="species" reg="clava">clava</tp:taxon-name-part></tp:taxon-name></italic>, large, subtriangular with three posterior setae in <italic><tp:taxon-name><tp:taxon-name-part taxon-name-part-type="genus" reg="Manota">M.</tp:taxon-name-part> <tp:taxon-name-part taxon-name-part-type="species" reg="micula">micula</tp:taxon-name-part></tp:taxon-name></italic> and small, stout with 2–3 setae posteroapically in <italic><tp:taxon-name><tp:taxon-name-part taxon-name-part-type="genus" reg="Manota">M.</tp:taxon-name-part> <tp:taxon-name-part taxon-name-part-type="species" reg="caribica">caribica</tp:taxon-name-part></tp:taxon-name></italic>. The gonostylus of <italic><tp:taxon-name><tp:taxon-name-part taxon-name-part-type="genus" reg="Manota">M.</tp:taxon-name-part> <tp:taxon-name-part taxon-name-part-type="species" reg="clava">clava</tp:taxon-name-part></tp:taxon-name></italic> is subrectangular and posterolaterally drawn out while it is oval or almost circular in case of the two other species. <italic><tp:taxon-name><tp:taxon-name-part taxon-name-part-type="genus" reg="Manota">Manota</tp:taxon-name-part> <tp:taxon-name-part taxon-name-part-type="species" reg="clava">clava</tp:taxon-name-part></tp:taxon-name></italic> and <italic><tp:taxon-name><tp:taxon-name-part taxon-name-part-type="genus" reg="Manota">M.</tp:taxon-name-part> <tp:taxon-name-part taxon-name-part-type="species" reg="micula">micula</tp:taxon-name-part></tp:taxon-name></italic> have the juxtagonostylar megasetae complex with transverse and leaf-like expansions, while they are simple and pointed in <italic><tp:taxon-name><tp:taxon-name-part taxon-name-part-type="genus" reg="Manota">M.</tp:taxon-name-part> <tp:taxon-name-part taxon-name-part-type="species" reg="caribica">caribica</tp:taxon-name-part></tp:taxon-name></italic>.</p></tp:treatment-sec><tp:treatment-sec sec-type="etymology" id="SECID0EDKAE"><title>Etymology.</title><p>The specific epithet is Latin, <italic><tp:taxon-name><tp:taxon-name-part taxon-name-part-type="species" reg="clava">clava</tp:taxon-name-part></tp:taxon-name></italic> [club or mace], referring to the prominent club-shaped parastylar lobe, and is a noun used as in apposition.</p></tp:treatment-sec><tp:treatment-sec><!--Section generated to contain objects referenced in tp:taxon-treatment.--><fig id="F6" position="float" orientation="portrait"><label>Figure 6.</label><caption><p>Distribution of the new species of <italic><tp:taxon-name><tp:taxon-name-part taxon-name-part-type="genus" reg="Manota">Manota</tp:taxon-name-part></tp:taxon-name></italic>.</p></caption><graphic xmlns:xlink="http://www.w3.org/1999/xlink" xlink:href="zookeys-668-083-g006.jpg" position="float" orientation="portrait" xlink:type="simple" id="oo_131365.jpg"/></fig></tp:treatment-sec></tp:taxon-treatment>
