# Supplementary material for: New species and new records of Manota Williston from Colombia, Brazilian Amazonia, and Costa Rica (Diptera, Mycetophilidae)
Source: Zookeys. 2017 Apr 13;(668):83–105. doi: 10.3897/zookeys.668.11350 (PMC5538008; doi:10.3897/zookeys.668.11350)
Supplement: XML Treatment for Manota multilobata [file zookeys.668.11350-treatment3.xml]

<!DOCTYPE tp:taxon-treatment
  PUBLIC "-//TaxonX//DTD Taxonomic Treatment Publishing DTD v0 20100105//EN" "tax-treatment-NSO.dtd">
<tp:taxon-treatment xmlns:tp="http://www.plazi.org/taxpub"><tp:treatment-meta><kwd-group><label>Taxon classification</label><kwd><named-content xmlns:xlink="http://www.w3.org/1999/xlink" content-type="kingdom">Animalia</named-content></kwd><kwd><named-content xmlns:xlink="http://www.w3.org/1999/xlink" content-type="order">Diptera</named-content></kwd><kwd><named-content xmlns:xlink="http://www.w3.org/1999/xlink" content-type="family">Mycetophilidae</named-content></kwd></kwd-group><mixed-citation publication-type="journal"><person-group><name><surname>Kurina</surname><given-names>Olavi</given-names></name><name><surname>Hippa</surname><given-names>Heikki</given-names></name><name><surname>Amorim</surname><given-names>Dalton de Souza</given-names></name></person-group><article-title>New species and new records of <italic><tp:taxon-name><tp:taxon-name-part taxon-name-part-type="genus" reg="Manota">Manota</tp:taxon-name-part></tp:taxon-name></italic> Williston from Colombia, Brazilian Amazonia, and Costa Rica (<tp:taxon-name><tp:taxon-name-part taxon-name-part-type="order">Diptera</tp:taxon-name-part></tp:taxon-name>, <tp:taxon-name><tp:taxon-name-part taxon-name-part-type="family">Mycetophilidae</tp:taxon-name-part></tp:taxon-name>)</article-title><source>Zookeys</source><day>13</day><month>4</month><year>2017</year><volume>2017</volume><issue>668</issue><fpage>83</fpage><lpage>105</lpage><pub-id pub-id-type="doi">10.3897/zookeys.668.11350</pub-id></mixed-citation></tp:treatment-meta><tp:nomenclature><tp:taxon-name>
            <tp:taxon-name-part taxon-name-part-type="genus" reg="Manota">Manota</tp:taxon-name-part>
            <tp:taxon-name-part taxon-name-part-type="species" reg="multilobata">multilobata</tp:taxon-name-part>
            <object-id xmlns:xlink="http://www.w3.org/1999/xlink" content-type="zoobank" xlink:type="simple">http://zoobank.org/DF26817D-97B1-408E-B9F9-875D7F5688C9</object-id>
          </tp:taxon-name><tp:taxon-status xmlns:xlink="http://www.w3.org/1999/xlink" xlink:type="simple">sp. n.</tp:taxon-status><xref ref-type="fig" rid="F2">Figs 2A–C</xref><xref ref-type="fig" rid="F6">, 6</xref><!--PageBreak--></tp:nomenclature><tp:treatment-sec sec-type="Types" id="SECID0EEMAE"><title>Types.</title><p>
            <italic>Holotype.</italic> Male, COLOMBIA, Valle de Cauca, PNN Farallones de Cali Cgto., La Meseta, <named-content xmlns:xlink="http://www.w3.org/1999/xlink" content-type="dwc:verbatimCoordinates" xlink:type="simple"><named-content content-type="geo-json" specific-use="{&#34;type&#34;:&#34;Point&#34;,&#34;coordinates&#34;:[-76.666667,3.566667]}" id="NCID0EPMAE" xlink:type="simple">03°34'N, 76°40'W</named-content></named-content>, 2,200 m, Malaise trap, 27. viii–10.ix.2003, S. Sania &amp; M. Losso col., M 4570 (on slide, <abbrev xmlns:xlink="http://www.w3.org/1999/xlink" content-type="institution" xlink:title="Alexander von Humboldt Biological Resources Research Institute, Bogota, Colombia" id="ABBRID0EUMAE" xlink:type="simple">IAvH</abbrev>).</p><fig id="F2" position="float" orientation="portrait"><label>Figure 2.</label><caption><p>
                <italic><tp:taxon-name><tp:taxon-name-part taxon-name-part-type="genus" reg="Manota">Manota</tp:taxon-name-part> <tp:taxon-name-part taxon-name-part-type="species" reg="multilobata">multilobata</tp:taxon-name-part></tp:taxon-name></italic> sp. n. (holotype). <bold>A</bold> Hypopygium, ventral view <bold>B</bold> Hypopygium, dorsal view <bold>C</bold> Aedeagus and hypoproct, ventral view. Scale bar 0.10 mm. Abbreviations: jxs = juxtagonostylar megaseta, psl = parastylar lobe, sla = setigerous finger-like lobe anteriorly from juxtagonostylar megasetae, slp = setigerous finger-like lobe posteriorly from juxtagonostylar megasetae.</p></caption><graphic xmlns:xlink="http://www.w3.org/1999/xlink" xlink:href="zookeys-668-083-g002.jpg" position="float" orientation="portrait" xlink:type="simple" id="oo_131361.jpg"/></fig></tp:treatment-sec><tp:treatment-sec sec-type="diagnosis" id="SECID0EXNAE"><title>Diagnosis.</title><p>Laterotergite non-setose; anterior basalare non-setose; sternite 9 posteriorly broadly and deeply concave, anterior half fused to gonocoxa; parastylar lobe transversally oblong, with <italic>ca</italic> 20 setae; gonocoxa drawn into a short and broad posterolateral lobe; gonostylus widening apically, somewhat sunken into gonocoxa; two juxtagonostylar megasetae, ventral one flame-shaped, dorsal one twisted; two and one apically setose finger-like lobes anteriorly and posteriorly from juxtagonostylar megasetae, respectively.</p></tp:treatment-sec><tp:treatment-sec sec-type="description" id="SECID0E6NAE"><title>Description.</title><p>Male. <bold>Colour</bold>. Head brown, face somewhat paler. Antenna light brown, including scape and pedicel. Clypeus and mouthparts yellowish. Thorax light brown. Legs yellowish, basal third of femur 3 infuscated. Wing with brownish tinge because of microtrichia; halter yellow with blackish knob. Abdomen with tergites brownish, sternites somewhat lighter. All vestiture pale, yellowish or brownish, thicker setae and trichia seeming darker than finer ones. <bold>Head</bold>. Antennal flagellomere 4 ca. 2.1 times as long as wide. Palpomere 3 of maxillary palpus with apicomesial thumb-like extension, its curved sensilla not discernible; palpomere 4 with parasegment; palpomere 5 not measurable on holotype. Number of strong postocular setae 9. <bold>Thorax</bold>. Anepisternum with 26 setae; anterior basalare, preepisternum 2 and laterotergite non-setose; metepisternum with 8 setae. <bold>Legs</bold>. Mid and hind tibial organs absent. <bold>Wing</bold>. R<sub>1</sub> meeting C within basal half of costal margin; sclerotized part of M<sub>2</sub> extending to level of tip of R<sub>1</sub>; wing length, 2.5 mm. <bold>Hypopygium</bold> (Fig. <xref ref-type="fig" rid="F2">2A–C</xref>). Sternite 9 broad, extending to the middle of gonocoxa, anterior half fused to gonocoxa, posterior half free, posterior margin broadly and deeply concave, anterior margin shallowly and angularly incised, laterally with bare narrow area, medially setose with setae similar to the adjacent ventral setae of gonocoxa. Ventral medial margin of gonocoxa simple. Posterior margin with two long setae having prominent sockets. Parastylar lobe transversally oblong, well exposed in ventral view, bearing ca 20 setae. No paraapodemal lobe observable. Posterolateral part of gonocoxa not drawn into a remarkable lobe. <!--PageBreak-->Dorsal medial margin of gonocoxa simple, bulging medially, contiguous with the dorsal posterior margin. Two juxtagonostylar megasetae arising from separate basal bodies, dorsal megaseta somewhat twisted, with a basal body ca. one fourth of seta’s length, ventral megaseta flame-shaped, with a basal body slightly less than seta’s length. Two finger-like lobes anteriorly from juxtagonostylar megasetae: more anterior lobe subequal to basal body of dorsal juxtagonostylar megaseta with one seta apically, more posterior lobe subequal to basal body of ventral juxtagonostylar seta with three setae apically. Posteriorly from the juxtagonostylar megasetae, a lobe, subequal to basal body of ventral juxtagonostylar seta, bearing one strong apical seta and one weak subapical seta. Gonostylus somewhat sunken into gonocoxa, apically widening, with 5 strong and long setae at posterior and posterolateral margins, other setosity similar to that on gonocoxa ventrally. Aedeagus elongate, narrowly subtriangular, the lateral sides slightly concave, apex curved ventrally. Hypoproct extending posteriorly to level of apex of gonostyli, each side with 6 setae on apical third ventrally. Cerci broad, medially separated.</p><p>Female. Unknown.</p><!--PageBreak--><p>
            <bold>Discussion.</bold> <italic><tp:taxon-name><tp:taxon-name-part taxon-name-part-type="genus" reg="Manota">Manota</tp:taxon-name-part> <tp:taxon-name-part taxon-name-part-type="species" reg="multilobata">multilobata</tp:taxon-name-part></tp:taxon-name></italic> sp. n. groups together with <italic><tp:taxon-name><tp:taxon-name-part taxon-name-part-type="genus" reg="Manota">M.</tp:taxon-name-part> <tp:taxon-name-part taxon-name-part-type="species" reg="setilobata">setilobata</tp:taxon-name-part></tp:taxon-name></italic> sp. n. by having the non-setose anterior basalare, non-setose laterotergite, indistinct or short posterolateral lobes of the gonocoxa, and the megasetae and aggregations of setae at the dorsal medial margin of the gonocoxa all placed far posteriorly. Both species have the obovate gonostylus, which is somewhat sunken into the gonocoxa, and have 4–5 strong apical and subapical setae deviating from other setae, similar arrangement of small setose lobes around juxtagonostylar setae, and sternite 9 basally fused with the gonocoxa. The species differ as follows: 1) in <italic><tp:taxon-name><tp:taxon-name-part taxon-name-part-type="genus" reg="Manota">M.</tp:taxon-name-part> <tp:taxon-name-part taxon-name-part-type="species" reg="multilobata">multilobata</tp:taxon-name-part></tp:taxon-name></italic> there are two finger-like lobes close together anteriorly from the juxtagonostylar megaseta, the more anterior one with one, the more posterior one with three strong setae (in <italic><tp:taxon-name><tp:taxon-name-part taxon-name-part-type="genus" reg="Manota">M.</tp:taxon-name-part> <tp:taxon-name-part taxon-name-part-type="species" reg="setilobata">setilobata</tp:taxon-name-part></tp:taxon-name></italic> there is a plate-like lobe anteriorly bearing one seta widely separated from a posterior group of several setae), 2) in <italic><tp:taxon-name><tp:taxon-name-part taxon-name-part-type="genus" reg="Manota">M.</tp:taxon-name-part> <tp:taxon-name-part taxon-name-part-type="species" reg="multilobata">multilobata</tp:taxon-name-part></tp:taxon-name></italic> posteriorly from the juxtagonostylar megasetae there is a finger-like lobe with one strong and one weak seta (in <italic><tp:taxon-name><tp:taxon-name-part taxon-name-part-type="genus" reg="Manota">M.</tp:taxon-name-part> <tp:taxon-name-part taxon-name-part-type="species" reg="setilobata">setilobata</tp:taxon-name-part></tp:taxon-name></italic> a flat lobe with numerous fine setae), 3) in <italic><tp:taxon-name><tp:taxon-name-part taxon-name-part-type="genus" reg="Manota">M.</tp:taxon-name-part> <tp:taxon-name-part taxon-name-part-type="species" reg="multilobata">multilobata</tp:taxon-name-part></tp:taxon-name></italic> the gonocoxa is drawn into a short and broad posterolateral lobe (in <italic><tp:taxon-name><tp:taxon-name-part taxon-name-part-type="genus" reg="Manota">M.</tp:taxon-name-part> <tp:taxon-name-part taxon-name-part-type="species" reg="setilobata">setilobata</tp:taxon-name-part></tp:taxon-name></italic> it is drawn into a short and narrow lobe), and 4) in <italic><tp:taxon-name><tp:taxon-name-part taxon-name-part-type="genus" reg="Manota">M.</tp:taxon-name-part> <tp:taxon-name-part taxon-name-part-type="species" reg="multilobata">multilobata</tp:taxon-name-part></tp:taxon-name></italic> sternite 9 has the posterior margin broadly v-shaped incised (in <italic><tp:taxon-name><tp:taxon-name-part taxon-name-part-type="genus" reg="Manota">M.</tp:taxon-name-part> <tp:taxon-name-part taxon-name-part-type="species" reg="setilobata">setilobata</tp:taxon-name-part></tp:taxon-name></italic> there is narrow and deep medial cleft).</p></tp:treatment-sec><tp:treatment-sec sec-type="etymology" id="SECID0ERSAE"><title>Etymology.</title><p>The specific epithet is Latin, <italic><tp:taxon-name><tp:taxon-name-part taxon-name-part-type="species" reg="multilobata">multilobata</tp:taxon-name-part></tp:taxon-name></italic> [many-lobed], referring to the setigerous lobes dorsally on the gonostylus (adjective).</p></tp:treatment-sec><tp:treatment-sec><!--Section generated to contain objects referenced in tp:taxon-treatment.--><fig id="F6" position="float" orientation="portrait"><label>Figure 6.</label><caption><p>Distribution of the new species of <italic><tp:taxon-name><tp:taxon-name-part taxon-name-part-type="genus" reg="Manota">Manota</tp:taxon-name-part></tp:taxon-name></italic>.</p></caption><graphic xmlns:xlink="http://www.w3.org/1999/xlink" xlink:href="zookeys-668-083-g006.jpg" position="float" orientation="portrait" xlink:type="simple" id="oo_131365.jpg"/></fig></tp:treatment-sec></tp:taxon-treatment>
