# Supplementary material for: New species and new records of Manota Williston from Colombia, Brazilian Amazonia, and Costa Rica (Diptera, Mycetophilidae)
Source: Zookeys. 2017 Apr 13;(668):83–105. doi: 10.3897/zookeys.668.11350 (PMC5538008; doi:10.3897/zookeys.668.11350)
Supplement: XML Treatment for Manota perplexa [file zookeys.668.11350-treatment4.xml]

<!DOCTYPE tp:taxon-treatment
  PUBLIC "-//TaxonX//DTD Taxonomic Treatment Publishing DTD v0 20100105//EN" "tax-treatment-NSO.dtd">
<tp:taxon-treatment xmlns:tp="http://www.plazi.org/taxpub"><tp:treatment-meta><kwd-group><label>Taxon classification</label><kwd><named-content xmlns:xlink="http://www.w3.org/1999/xlink" content-type="kingdom">Animalia</named-content></kwd><kwd><named-content xmlns:xlink="http://www.w3.org/1999/xlink" content-type="order">Diptera</named-content></kwd><kwd><named-content xmlns:xlink="http://www.w3.org/1999/xlink" content-type="family">Mycetophilidae</named-content></kwd></kwd-group><mixed-citation publication-type="journal"><person-group><name><surname>Kurina</surname><given-names>Olavi</given-names></name><name><surname>Hippa</surname><given-names>Heikki</given-names></name><name><surname>Amorim</surname><given-names>Dalton de Souza</given-names></name></person-group><article-title>New species and new records of <italic><tp:taxon-name><tp:taxon-name-part taxon-name-part-type="genus" reg="Manota">Manota</tp:taxon-name-part></tp:taxon-name></italic> Williston from Colombia, Brazilian Amazonia, and Costa Rica (<tp:taxon-name><tp:taxon-name-part taxon-name-part-type="order">Diptera</tp:taxon-name-part></tp:taxon-name>, <tp:taxon-name><tp:taxon-name-part taxon-name-part-type="family">Mycetophilidae</tp:taxon-name-part></tp:taxon-name>)</article-title><source>Zookeys</source><day>13</day><month>4</month><year>2017</year><volume>2017</volume><issue>668</issue><fpage>83</fpage><lpage>105</lpage><pub-id pub-id-type="doi">10.3897/zookeys.668.11350</pub-id></mixed-citation></tp:treatment-meta><tp:nomenclature><tp:taxon-name>
            <tp:taxon-name-part taxon-name-part-type="genus" reg="Manota">Manota</tp:taxon-name-part>
            <tp:taxon-name-part taxon-name-part-type="species" reg="perplexa">perplexa</tp:taxon-name-part>
            <object-id xmlns:xlink="http://www.w3.org/1999/xlink" content-type="zoobank" xlink:type="simple">http://zoobank.org/7FB344E8-9876-4EDD-8253-AD0167D702C8</object-id>
          </tp:taxon-name><tp:taxon-status xmlns:xlink="http://www.w3.org/1999/xlink" xlink:type="simple">sp. n.</tp:taxon-status><xref ref-type="fig" rid="F3">Figs 3A–D</xref><xref ref-type="fig" rid="F6">, 6</xref></tp:nomenclature><tp:treatment-sec sec-type="Types" id="SECID0ERUAE"><title>Types.</title><p>
            <italic>Holotype.</italic> Male, COSTA RICA, San Isidro de las Peñas Blancas, Texas A&amp;M Soltis Center, Malaise trap, 400 m, <named-content xmlns:xlink="http://www.w3.org/1999/xlink" content-type="dwc:verbatimCoordinates" xlink:type="simple"><named-content content-type="geo-json" specific-use="{&#34;type&#34;:&#34;Point&#34;,&#34;coordinates&#34;:[-84.616111,10.383333]}" id="NCID0E3UAE" xlink:type="simple">10°23'00"N, 84°36'58"W</named-content></named-content>, 20.iv–26. v.2010, Wendy Porras col. (on slide, <named-content xmlns:xlink="http://www.w3.org/1999/xlink" content-type="dwc:institutional_code" xlink:type="simple">MNCR</named-content>).</p><fig id="F3" position="float" orientation="portrait"><label>Figure 3.</label><caption><p>
                <italic><tp:taxon-name><tp:taxon-name-part taxon-name-part-type="genus" reg="Manota">Manota</tp:taxon-name-part> <tp:taxon-name-part taxon-name-part-type="species" reg="perplexa">perplexa</tp:taxon-name-part></tp:taxon-name></italic> sp. n. (holotype). <bold>A</bold> Hypopygium, ventral view <bold>B</bold> Hypopygium dorsal view <bold>C</bold> Aedeagus and hypoproct, ventral view <bold>D</bold> Cerci with associated parts, dorsal view. Scale bar 0.10 mm. Abbreviations: flb = finger-like lobe, gs = gonostylus, jxs = juxtagonostylar megasetae, tm = twisted megaseta.</p></caption><graphic xmlns:xlink="http://www.w3.org/1999/xlink" xlink:href="zookeys-668-083-g003.jpg" position="float" orientation="portrait" xlink:type="simple" id="oo_131362.jpg"/></fig></tp:treatment-sec><tp:treatment-sec sec-type="diagnosis" id="SECID0EGWAE"><title>Diagnosis.</title><p>Laterotergite non-setose; anterior basalare non-setose; sternite 9 laterally entirely fused to gonocoxa, posterior margin free with protruding posterolateral corners; parastylar lobe indistinct; gonocoxa with a large plate-like lobe bearing four simple megasetae medioventrally from dorsal medial margin and anteriorly from the juxtagonostylar setae; gnostylus subtriangular, with prominent lateral angle; two juxtagonostylar megasetae, anterior one simple and pointed, posterior one bifurcated.</p></tp:treatment-sec><tp:treatment-sec sec-type="description" id="SECID0ELWAE"><title>Description.</title><p>Male. <bold>Colour.</bold> Head brown, face somewhat paler. Antenna light brown, scape, pedicel and two basal flagellomeres slightly paler. Clypeus and mouthparts yellowish. Thorax light brown. Legs yellowish. Wing with light brownish tinge because of microtrichia; haltere yellow with brown knob. Abdomen with tergites dark brown to blackish, sternites yellowish. All vestiture pale, yellowish or brownish, thicker setae and trichia seeming darker than the finer ones. <bold>Head.</bold> Antennal flagellomere 4 ca. 1.8 times as long as wide. Palpomere 3 of maxillary palpus with apicomesial thumb-like extension, with three apically curved sensilla; palpomere 4 with parasegment; palpomere 5 ca. as long as palpomere 4. Nine strong postocular setae. <bold>Thorax.</bold> Anepisternum with 46 setae; anterior basalare, preepisternum 2 and laterotergite non-setose; metepisternum with 15 setae on anterior part. <bold>Legs.</bold> Mid and hind tibial organs absent. <bold>Wing.</bold> R<sub>1</sub> meeting C within basal half of costal margin; sclerotized part of M<sub>2</sub> extending to level of tip of R<sub>1</sub>; wing length 1.6 mm. <bold>Hypopygium</bold> (Fig. <xref ref-type="fig" rid="F3">3A–D</xref>). Sternite 9 laterally entirely fused to gonocoxa, posterior margin free with protruding posterolateral corners; setae similar to adjacent ventral setae of gonocoxa. Ventral medial margin of gonocoxa simple, posteromedial corner drawn into a lobe, posterolateral part of gonocoxa not drawn into a lobe. Parastylar lobe indistinct, apparently <!--PageBreak-->represented by one seta by ventral medial margin of gonocoxa. No paraapodemal lobe observable. Dorsal medial margin of gonocoxa with a transverse shallow incision medially. A large plate-like lobe bearing four simple megasetae medioventrally from dorsal medial margin and anteriorly from the juxtagonostylar setae, anteriormost with its own basal body ca. 1/3 longer than others. Two juxtagonostylar megasetae present, more anterior one pointed, slightly curved simple megaseta, arising from a basal body which is shorter than the megaseta, more posterior one bifurcate, one of the branches whip-like, the other flat and dilated, arising subapically from a very prominent basal body which is longer than the megaseta itself and ca. as long as gonostylus. Ventrally from the more anterior juxtagonostylar megaseta there is an apically twisted megaseta. Dorsally at the posterior margin of gonocoxa a long finger-like lobe apically bearing a seta (in holotype the seta is broken on both sides). Gonostylus subtriangular, with prominent lateral angle, with one very strong and 2–3 weaker setae at posteromedial corner, and with one curved strong seta at posterior margin. Aedeagus narrowly subtriangular, the apex curved ventrally, otherwise the details not visible in the mount. Hypoproct posteriorly extending to the base of gonostyli, with ca. 35 ventral setae on each side. Cerci medially separated, with their apical parts narrowed.</p><p>Female. Unknown.</p></tp:treatment-sec><tp:treatment-sec sec-type="discussion" id="SECID0EKXAE"><title>Discussion.</title><p>In the key to Costa Rican species by <xref ref-type="bibr" rid="B17">Jaschhof and Hippa (2005)</xref>, <italic><tp:taxon-name><tp:taxon-name-part taxon-name-part-type="genus" reg="Manota">M.</tp:taxon-name-part> <tp:taxon-name-part taxon-name-part-type="species" reg="perplexa">perplexa</tp:taxon-name-part></tp:taxon-name></italic> sp. n. would run into couplet 13, because of non-setose laterotergite and absence of posterolateral lobes of gonocoxa. Due to the structure of male genitalia, <italic><tp:taxon-name><tp:taxon-name-part taxon-name-part-type="genus" reg="Manota">M.</tp:taxon-name-part> <tp:taxon-name-part taxon-name-part-type="species" reg="perplexa">perplexa</tp:taxon-name-part></tp:taxon-name></italic> is clearly different from the two included species, viz. <italic>M <tp:taxon-name><tp:taxon-name-part taxon-name-part-type="species" reg="multisetosa">multisetosa</tp:taxon-name-part></tp:taxon-name></italic> Jaschhof &amp; Hippa and <italic><tp:taxon-name><tp:taxon-name-part taxon-name-part-type="genus" reg="Manota">M.</tp:taxon-name-part> <tp:taxon-name-part taxon-name-part-type="species" reg="tapantiensis">tapantiensis</tp:taxon-name-part></tp:taxon-name></italic> Jaschhof &amp; Hippa. <italic><tp:taxon-name><tp:taxon-name-part taxon-name-part-type="genus" reg="Manota">Manota</tp:taxon-name-part> <tp:taxon-name-part taxon-name-part-type="species" reg="perplexa">perplexa</tp:taxon-name-part></tp:taxon-name></italic> is distinguished e.g. by the lack of well-developed parastylar lobe and the presence of complicated pattern of lobes and strong setae dorsally at the medial margin of gonocoxa as well as by laterally with the gonocoxa fused sternite 9. The complex dorsomedial armature of gonocoxa is unique and easily distinguishes <italic><tp:taxon-name><tp:taxon-name-part taxon-name-part-type="genus" reg="Manota">M.</tp:taxon-name-part> <tp:taxon-name-part taxon-name-part-type="species" reg="perplexa">perplexa</tp:taxon-name-part></tp:taxon-name></italic> from any other described <italic><tp:taxon-name><tp:taxon-name-part taxon-name-part-type="genus" reg="Manota">Manota</tp:taxon-name-part></tp:taxon-name></italic> species.</p></tp:treatment-sec><tp:treatment-sec sec-type="etymology" id="SECID0EZZAE"><title>Etymology.</title><p>The specific epithet is Latin, <italic><tp:taxon-name><tp:taxon-name-part taxon-name-part-type="species" reg="perplexa">perplexa</tp:taxon-name-part></tp:taxon-name></italic> [confused, complicated or ambiguous], referring to the very complex gonostylus and its juxtapositional structures (adjective).</p></tp:treatment-sec><tp:treatment-sec><!--Section generated to contain objects referenced in tp:taxon-treatment.--><fig id="F6" position="float" orientation="portrait"><label>Figure 6.</label><caption><p>Distribution of the new species of <italic><tp:taxon-name><tp:taxon-name-part taxon-name-part-type="genus" reg="Manota">Manota</tp:taxon-name-part></tp:taxon-name></italic>.</p></caption><graphic xmlns:xlink="http://www.w3.org/1999/xlink" xlink:href="zookeys-668-083-g006.jpg" position="float" orientation="portrait" xlink:type="simple" id="oo_131365.jpg"/></fig></tp:treatment-sec><ref-list><ref id="B17"><mixed-citation xmlns:xlink="http://www.w3.org/1999/xlink" xlink:type="simple">
          <person-group><name name-style="western"><surname>Jaschhof</surname><given-names>M</given-names></name><name name-style="western"><surname>Hippa</surname><given-names>H</given-names></name></person-group> (<year>2005</year>) <article-title>The genus <italic><tp:taxon-name><tp:taxon-name-part taxon-name-part-type="genus">Manota</tp:taxon-name-part></tp:taxon-name></italic> in Costa Rica (<tp:taxon-name><tp:taxon-name-part taxon-name-part-type="order">Diptera</tp:taxon-name-part></tp:taxon-name>: <tp:taxon-name><tp:taxon-name-part taxon-name-part-type="family">Mycetophilidae</tp:taxon-name-part></tp:taxon-name>).</article-title> <source>Zootaxa</source> <volume>1011</volume>: <fpage>1</fpage>–<lpage>54</lpage>.</mixed-citation></ref></ref-list></tp:taxon-treatment>
