# Supplementary material for: New species and new records of Manota Williston from Colombia, Brazilian Amazonia, and Costa Rica (Diptera, Mycetophilidae)
Source: Zookeys. 2017 Apr 13;(668):83–105. doi: 10.3897/zookeys.668.11350 (PMC5538008; doi:10.3897/zookeys.668.11350)
Supplement: XML Treatment for Manota setilobata [file zookeys.668.11350-treatment5.xml]

<!DOCTYPE tp:taxon-treatment
  PUBLIC "-//TaxonX//DTD Taxonomic Treatment Publishing DTD v0 20100105//EN" "tax-treatment-NSO.dtd">
<tp:taxon-treatment xmlns:tp="http://www.plazi.org/taxpub"><tp:treatment-meta><kwd-group><label>Taxon classification</label><kwd><named-content xmlns:xlink="http://www.w3.org/1999/xlink" content-type="kingdom">Animalia</named-content></kwd><kwd><named-content xmlns:xlink="http://www.w3.org/1999/xlink" content-type="order">Diptera</named-content></kwd><kwd><named-content xmlns:xlink="http://www.w3.org/1999/xlink" content-type="family">Mycetophilidae</named-content></kwd></kwd-group><mixed-citation publication-type="journal"><person-group><name><surname>Kurina</surname><given-names>Olavi</given-names></name><name><surname>Hippa</surname><given-names>Heikki</given-names></name><name><surname>Amorim</surname><given-names>Dalton de Souza</given-names></name></person-group><article-title>New species and new records of <italic><tp:taxon-name><tp:taxon-name-part taxon-name-part-type="genus" reg="Manota">Manota</tp:taxon-name-part></tp:taxon-name></italic> Williston from Colombia, Brazilian Amazonia, and Costa Rica (<tp:taxon-name><tp:taxon-name-part taxon-name-part-type="order">Diptera</tp:taxon-name-part></tp:taxon-name>, <tp:taxon-name><tp:taxon-name-part taxon-name-part-type="family">Mycetophilidae</tp:taxon-name-part></tp:taxon-name>)</article-title><source>Zookeys</source><day>13</day><month>4</month><year>2017</year><volume>2017</volume><issue>668</issue><fpage>83</fpage><lpage>105</lpage><pub-id pub-id-type="doi">10.3897/zookeys.668.11350</pub-id></mixed-citation></tp:treatment-meta><tp:nomenclature><tp:taxon-name>
            <tp:taxon-name-part taxon-name-part-type="genus" reg="Manota">Manota</tp:taxon-name-part>
            <tp:taxon-name-part taxon-name-part-type="species" reg="setilobata">setilobata</tp:taxon-name-part>
            <object-id xmlns:xlink="http://www.w3.org/1999/xlink" content-type="zoobank" xlink:type="simple">http://zoobank.org/23635692-B4C3-431D-859D-A382FBD9B89D</object-id>
          </tp:taxon-name><tp:taxon-status xmlns:xlink="http://www.w3.org/1999/xlink" xlink:type="simple">sp. n.</tp:taxon-status><xref ref-type="fig" rid="F4">Figs 4A–F</xref><xref ref-type="fig" rid="F6">, 6</xref><!--PageBreak--></tp:nomenclature><tp:treatment-sec sec-type="Types" id="SECID0E12AE"><title>Types.</title><p>
            <italic>Holotype.</italic> Male, COLOMBIA, Risaralda, SFF Otún Quimbaya Cuchilla Camino, <named-content xmlns:xlink="http://www.w3.org/1999/xlink" content-type="dwc:verbatimCoordinates" xlink:type="simple"><named-content content-type="geo-json" specific-use="{&#34;type&#34;:&#34;Point&#34;,&#34;coordinates&#34;:[-75.583333,4.716667]}" id="NCID0EF3AE" xlink:type="simple">04°43'N, 75°35'W</named-content></named-content>, 2050 m, Malaise trap, 08–24.v.2003, G. López Leg. M. 3673 (on slide, <abbrev xmlns:xlink="http://www.w3.org/1999/xlink" content-type="institution" xlink:title="Alexander von Humboldt Biological Resources Research Institute, Bogota, Colombia" id="ABBRID0EK3AE" xlink:type="simple">IAvH</abbrev>). <italic>Paratype.</italic> Male, same as holotype except 04–17.ii.2003, M. 3694 (on slide, <abbrev xmlns:xlink="http://www.w3.org/1999/xlink" content-type="institution" xlink:title="Alexander von Humboldt Biological Resources Research Institute, Bogota, Colombia" id="ABBRID0ER3AE" xlink:type="simple">IAvH</abbrev>).</p><fig id="F4" position="float" orientation="portrait"><label>Figure 4.</label><caption><p>
                <italic><tp:taxon-name><tp:taxon-name-part taxon-name-part-type="genus" reg="Manota">Manota</tp:taxon-name-part> <tp:taxon-name-part taxon-name-part-type="species" reg="setilobata">setilobata</tp:taxon-name-part></tp:taxon-name></italic> sp. n. (<bold>A, B, D, E</bold> and <bold>F</bold> holotype, <bold>C</bold> paratype). <bold>A</bold> Hypopygium, ventral view <bold>B</bold> Hypopygium, dorsal view <bold>C</bold> Right gonostylus, ventral view <bold>D</bold> Aedeagus and hypoproct, ventral view <bold>E</bold> Left side juxtagonostylar megasetae with associated parts, dorsal view <bold>F</bold> Right side juxtagonostylar megasetae. Scale bar 0.10 mm. Abbreviation: gxl = posterolateral lobe of gonocoxa.</p></caption><graphic xmlns:xlink="http://www.w3.org/1999/xlink" xlink:href="zookeys-668-083-g004.jpg" position="float" orientation="portrait" xlink:type="simple" id="oo_131363.jpg"/></fig></tp:treatment-sec><tp:treatment-sec sec-type="diagnosis" id="SECID0EA5AE"><title>Diagnosis.</title><p>Laterotergite non-setose; anterior basalare non-setose; sternite 9 posteriorly and anteriorly deeply incised, posterior third laterally free; parastylar lobe indistinct; posterolateral part of gonocoxa drawn into a narrow lobe; dorsomedial margin of <!--PageBreak-->gonocoxa with a large plate-like lobe bearing one strong seta at posteromedial corner; gonostylus elongated subquadrangular, slightly sunken into gonocoxa; two juxtagonostylar megasetae, both twisted, the more dorsal one apically flattened and dilated; posteriorly from the juxtagonostylar megasetae a narrow flat apically setose lobe.</p></tp:treatment-sec><tp:treatment-sec sec-type="description" id="SECID0EI5AE"><title>Description.</title><p>Male. <bold>Colour.</bold> Head brown, face somewhat paler. Antenna light brown, including scape and pedicel. Clypeus and mouthparts yellowish. Thorax light brown. Legs yellowish. Wing with light brownish tinge because of microtrichia; haltere yellow with blackish knob. Abdomen with tergites dark brown to blackish, sternites light brown to yellowish. All vestiture pale, yellowish or brownish, thicker setae and trichia seeming darker than finer ones. <bold>Head.</bold> Antennal flagellomere 4 ca. 2.3 times as long as wide. Palpomere 3 of maxillary palpus with apicomesial thumb-like extension, with three apically curved sensilla; palpomere 4 with parasegment; palpomere 5 missing in both known specimens. Number of strong postocular setae, 10. <bold>Thorax.</bold> Anepisternum with 29–33 setae; anterior basalare, preepisternum 2 and laterotergite non-setose; metepisternum with 3–5 setae. <bold>Legs.</bold> Mid and hind tibial organs absent. <!--PageBreak--><bold>Wing.</bold> R<sub>1</sub> meeting C within basal half of costal margin; sclerotized part of M<sub>2</sub> extending to level of tip of R<sub>1</sub>; wing length, 2.4 mm. <bold>Hypopygium</bold> (Fig. <xref ref-type="fig" rid="F4">4A–F</xref>). Sternite 9 ca. 2/3 as long as gonocoxa, anterior 2/3 laterally fused to gonocoxa, posterior 1/3 free, posterior and anterior margins with deep incisions which separate the sclerite almost into two halves, covered with setae similar to adjacent ventral setae of gonocoxa. Ventral medial margin of gonocoxa simple. Parastylar lobe not identifiable with certainty, possible fused with gonocoxa and in Fig. <xref ref-type="fig" rid="F4">4A</xref> comprising the part visible between the posterior margin of sternite 9 and the gonostylus. No paraapodemal lobe observable. Posterolateral part of gonocoxa drawn into a narrow lobe. Dorsomedial margin of gonocoxa simple. In a more ventral level, a large plate-like lobe bearing one strong seta at posteromedial corner. Two juxtagonostylar megasetae present, both twisted, the more dorsal one apically flattened and dilated, both arising from basally fused basal bodies which are as long as the megasetae. Dorsally from juxtagonostylar megasetae, a flat apically setose lobe, connected with a thin, one seta bearing plate-like lobe anteriorly from it. Posteriorly from the juxtagonostylar megasetae a narrow flat apically setose lobe. Gonostylus elongated subquadrangular, slightly sunken into gonocoxa, with 4–5 strong and long setae at posterior margins, other setosity similar to that on gonocoxa ventrally, dorsal side non-setose. Aedeagus subtriangular, lateral sides slightly concave, apex curved ventrally. Hypoproct extending posteriorly over apex of gonostyli, each side with 4–5 strong setae apically and ca. 30 fine setae on ventral surface. Cerci medially separated.</p><p>Female. Unknown.</p></tp:treatment-sec><tp:treatment-sec sec-type="discussion" id="SECID0EK6AE"><title>Discussion.</title><p>
            <italic><tp:taxon-name><tp:taxon-name-part taxon-name-part-type="genus" reg="Manota">Manota</tp:taxon-name-part> <tp:taxon-name-part taxon-name-part-type="species" reg="setilobata">setilobata</tp:taxon-name-part></tp:taxon-name></italic> sp. n. resembles <italic><tp:taxon-name><tp:taxon-name-part taxon-name-part-type="genus" reg="Manota">M.</tp:taxon-name-part> <tp:taxon-name-part taxon-name-part-type="species" reg="multilobata">multilobata</tp:taxon-name-part></tp:taxon-name></italic> sp. n. For a more detailed discussion on distinguishing characters, see above.</p></tp:treatment-sec><tp:treatment-sec sec-type="etymology" id="SECID0EHAAG"><title>Etymology.</title><p>The specific epithet is Latin, <italic><tp:taxon-name><tp:taxon-name-part taxon-name-part-type="species" reg="setilobata">setilobata</tp:taxon-name-part></tp:taxon-name></italic> [with seta-bearing lobes], referring to the apically setose lobes dorsally on the gonocoxa (adjective).</p></tp:treatment-sec><tp:treatment-sec><!--Section generated to contain objects referenced in tp:taxon-treatment.--><fig id="F6" position="float" orientation="portrait"><label>Figure 6.</label><caption><p>Distribution of the new species of <italic><tp:taxon-name><tp:taxon-name-part taxon-name-part-type="genus" reg="Manota">Manota</tp:taxon-name-part></tp:taxon-name></italic>.</p></caption><graphic xmlns:xlink="http://www.w3.org/1999/xlink" xlink:href="zookeys-668-083-g006.jpg" position="float" orientation="portrait" xlink:type="simple" id="oo_131365.jpg"/></fig></tp:treatment-sec></tp:taxon-treatment>
