# Supplementary material for: New species and new records of Manota Williston from Colombia, Brazilian Amazonia, and Costa Rica (Diptera, Mycetophilidae)
Source: Zookeys. 2017 Apr 13;(668):83–105. doi: 10.3897/zookeys.668.11350 (PMC5538008; doi:10.3897/zookeys.668.11350)
Supplement: XML Treatment for Manota subaristata [file zookeys.668.11350-treatment6.xml]

<!DOCTYPE tp:taxon-treatment
  PUBLIC "-//TaxonX//DTD Taxonomic Treatment Publishing DTD v0 20100105//EN" "tax-treatment-NSO.dtd">
<tp:taxon-treatment xmlns:tp="http://www.plazi.org/taxpub"><tp:treatment-meta><kwd-group><label>Taxon classification</label><kwd><named-content xmlns:xlink="http://www.w3.org/1999/xlink" content-type="kingdom">Animalia</named-content></kwd><kwd><named-content xmlns:xlink="http://www.w3.org/1999/xlink" content-type="order">Diptera</named-content></kwd><kwd><named-content xmlns:xlink="http://www.w3.org/1999/xlink" content-type="family">Mycetophilidae</named-content></kwd></kwd-group><mixed-citation publication-type="journal"><person-group><name><surname>Kurina</surname><given-names>Olavi</given-names></name><name><surname>Hippa</surname><given-names>Heikki</given-names></name><name><surname>Amorim</surname><given-names>Dalton de Souza</given-names></name></person-group><article-title>New species and new records of <italic><tp:taxon-name><tp:taxon-name-part taxon-name-part-type="genus" reg="Manota">Manota</tp:taxon-name-part></tp:taxon-name></italic> Williston from Colombia, Brazilian Amazonia, and Costa Rica (<tp:taxon-name><tp:taxon-name-part taxon-name-part-type="order">Diptera</tp:taxon-name-part></tp:taxon-name>, <tp:taxon-name><tp:taxon-name-part taxon-name-part-type="family">Mycetophilidae</tp:taxon-name-part></tp:taxon-name>)</article-title><source>Zookeys</source><day>13</day><month>4</month><year>2017</year><volume>2017</volume><issue>668</issue><fpage>83</fpage><lpage>105</lpage><pub-id pub-id-type="doi">10.3897/zookeys.668.11350</pub-id></mixed-citation></tp:treatment-meta><tp:nomenclature><tp:taxon-name>
            <tp:taxon-name-part taxon-name-part-type="genus" reg="Manota">Manota</tp:taxon-name-part>
            <tp:taxon-name-part taxon-name-part-type="species" reg="subaristata">subaristata</tp:taxon-name-part>
            <object-id xmlns:xlink="http://www.w3.org/1999/xlink" content-type="zoobank" xlink:type="simple">http://zoobank.org/E5250B84-994F-4B05-B780-ACE895044332</object-id>
          </tp:taxon-name><tp:taxon-status xmlns:xlink="http://www.w3.org/1999/xlink" xlink:type="simple">sp. n.</tp:taxon-status><xref ref-type="fig" rid="F5">Figs 5A–C</xref><xref ref-type="fig" rid="F6">, 6</xref></tp:nomenclature><tp:treatment-sec sec-type="Types" id="SECID0EHCAG"><title>Types.</title><p>
            <italic>Holotype.</italic> Male, COLOMBIA, Valle de Cauca, PNN Farallones de Cali Cgto., La Meseta, <named-content xmlns:xlink="http://www.w3.org/1999/xlink" content-type="dwc:verbatimCoordinates" xlink:type="simple"><named-content content-type="geo-json" specific-use="{&#34;type&#34;:&#34;Point&#34;,&#34;coordinates&#34;:[-76.666667,3.566667]}" id="NCID0ESCAG" xlink:type="simple">03°34'N, 76°40'W</named-content></named-content>, 2200 m, Malaise trap, 27.viii–10.ix.2003, S. Sania &amp; M. Losso col., M 4570 (on slide, <abbrev xmlns:xlink="http://www.w3.org/1999/xlink" content-type="institution" xlink:title="Alexander von Humboldt Biological Resources Research Institute, Bogota, Colombia" id="ABBRID0EXCAG" xlink:type="simple">IAvH</abbrev>). <italic>Paratypes.</italic> 2 males, same as holotype (on slides, <named-content xmlns:xlink="http://www.w3.org/1999/xlink" content-type="dwc:institutional_code" xlink:type="simple">MZUSP</named-content>); 1 male, same as holotype except 24.xii.2003–27.i.2004, M 4564 (on slide, <abbrev xmlns:xlink="http://www.w3.org/1999/xlink" content-type="institution" xlink:title="Alexander von Humboldt Biological Resources Research Institute, Bogota, Colombia" id="ABBRID0EDDAG" xlink:type="simple">IAvH</abbrev>); 1 male, same as holotype except 27.i–10.ii.2004, M 4563 (on slide, <abbrev xmlns:xlink="http://www.w3.org/1999/xlink" content-type="institution" xlink:title="Alexander von Humboldt Biological Resources Research Institute, Bogota, Colombia" id="ABBRID0EIDAG" xlink:type="simple">IAvH</abbrev>); 1 male, same as holotype except 10–25.ii.2004, M 4555 (on slide, <named-content xmlns:xlink="http://www.w3.org/1999/xlink" content-type="dwc:institutional_code" xlink:type="simple">IZBE</named-content>); 1 male, COLOMBIA, Huilla, PNN Cueva de los Guácharos, Alto el Mirador, <named-content xmlns:xlink="http://www.w3.org/1999/xlink" content-type="dwc:verbatimCoordinates" xlink:type="simple"><named-content content-type="geo-json" specific-use="{&#34;type&#34;:&#34;Point&#34;,&#34;coordinates&#34;:[-76.100000,1.633333]}" id="NCID0EVDAG" xlink:type="simple">01°38'N, 76°06'W</named-content></named-content>, 1980 m, Malaise trap, 6-21.iv.2002, J. Fonseca col., M 3127 (on slide, <abbrev xmlns:xlink="http://www.w3.org/1999/xlink" content-type="institution" xlink:title="Alexander von Humboldt Biological Resources Research Institute, Bogota, Colombia" id="ABBRID0E1DAG" xlink:type="simple">IAvH</abbrev>); 1 male, COLOMBIA, Cauca, PNN Gorgona, El Saman, <named-content xmlns:xlink="http://www.w3.org/1999/xlink" content-type="dwc:verbatimCoordinates" xlink:type="simple"><named-content content-type="geo-json" specific-use="{&#34;type&#34;:&#34;Point&#34;,&#34;coordinates&#34;:[-78.183333,2.966667]}" id="NCID0ECEAG" xlink:type="simple">02°58'N, 78°11'W</named-content></named-content>, 5 m, Malaise trap, 28.ix–22.x.2001, H. Torres col., M 2457 (on slide, <named-content xmlns:xlink="http://www.w3.org/1999/xlink" content-type="dwc:institutional_code" xlink:type="simple">IZBE</named-content>); 1 male, same as previous except 06–23.iii.2002, R. Duque col., M 3088 (on slide, <abbrev xmlns:xlink="http://www.w3.org/1999/xlink" content-type="institution" xlink:title="Alexander von Humboldt Biological Resources Research Institute, Bogota, Colombia" id="ABBRID0EMEAG" xlink:type="simple">IAvH</abbrev>); 1 male, COLOMBIA, <!--PageBreak--><!--PageBreak-->Risaralda, SFF Otún Quimbaya, El Molinillo, <named-content xmlns:xlink="http://www.w3.org/1999/xlink" content-type="dwc:verbatimCoordinates" xlink:type="simple"><named-content content-type="geo-json" specific-use="{&#34;type&#34;:&#34;Point&#34;,&#34;coordinates&#34;:[-75.566667,4.716667]}" id="NCID0EXEAG" xlink:type="simple">04°43'N, 75°34'W</named-content></named-content>, 2200 m, Malaise trap, 17.ii–4.iii.2003, G. López col., M 3696 (on slide, <abbrev xmlns:xlink="http://www.w3.org/1999/xlink" content-type="institution" xlink:title="Alexander von Humboldt Biological Resources Research Institute, Bogota, Colombia" id="ABBRID0E3EAG" xlink:type="simple">IAvH</abbrev>).</p><fig id="F5" position="float" orientation="portrait"><label>Figure 5.</label><caption><p>
                <italic><tp:taxon-name><tp:taxon-name-part taxon-name-part-type="genus" reg="Manota">Manota</tp:taxon-name-part> <tp:taxon-name-part taxon-name-part-type="species" reg="subaristata">subaristata</tp:taxon-name-part></tp:taxon-name></italic> sp. n. (<bold>A</bold> and <bold>C</bold> holotype <bold>B</bold> paratype). <bold>A</bold> Hypopygium, ventral view <bold>B</bold> Hypopygium, dorsal view <bold>C</bold> Right gonostylus, ventral view. Scale bar 0.10 mm. Abbreviations: flb = finger-like setigerous lobe, gxl = posterolateral lobe of gonocoxa.</p></caption><graphic xmlns:xlink="http://www.w3.org/1999/xlink" xlink:href="zookeys-668-083-g005.jpg" position="float" orientation="portrait" xlink:type="simple" id="oo_131364.jpg"/></fig></tp:treatment-sec><tp:treatment-sec sec-type="diagnosis" id="SECID0EFGAG"><title>Diagnosis.</title><p>Laterotergite non-setose; anterior basalare non-setose; sternite 9 laterally fused to gonocoxa except for posterior fifth; parastylar lobe indistinct; posterolateral part of gonocoxa drawn into a lobe; dorsomedial margin of gonocoxa with a plate-like lobe bearing one anterior and two posterior simple megasetae; gonostylus in dorsal and ventral view narrow, crescent-shaped; two juxtagonostylar megasetae, more dorsal one subbasally geniculate and apically bifurcate, more ventral one simple, slightly flattened whip-like; posteriorly from juxtagonostylar megasetae a short finger-like lobe with 3–4 strong setae.</p></tp:treatment-sec><tp:treatment-sec sec-type="description" id="SECID0EKGAG"><title>Description.</title><p>Male. <bold>Colour</bold>. Head brown, face somewhat paler. Antenna light brown, including scape and pedicel. Clypeus and mouthparts yellowish. Thorax brown. Legs yellowish. Wing with brownish tinge because of microtrichia; halter yellow with blackish knob. Abdomen with tergites brown to dark brown, sternites somewhat lighter. All vestiture pale, yellowish or brownish, thicker setae and trichia seeming darker than finer ones. <bold>Head</bold>. Antennal flagellomere 4 ca. 1.6–1.7 times as long as wide. Palpomere 3 of maxillary palpus with apicomesial thumb-like extension, with 3 apically curved sensilla; palpomere 4 with parasegment; palpomere 5 ca. 1.4–1.5 times longer than palpomere 4. Number of strong postocular setae 9–11. <bold>Thorax</bold>. Anepisternum with 42–47 setae; anterior basalare, preepisternum 2 and laterotergite non-setose; metepisternum with 8–14 setae. <bold>Legs</bold>. Mid and hind tibial organs absent. <bold>Wing</bold>. R<sub>1</sub> meeting C within basal half of costal margin; sclerotized part of M<sub>2</sub> extending to level of tip of R<sub>1</sub>; wing length, 1.9–2.3 mm. <bold>Hypopygium</bold> (Fig. <xref ref-type="fig" rid="F5">5A–C</xref>). Sternite 9 laterally fused to gonocoxa except for posterior 1/5, extending to middle of gonocoxa, posterior margin slightly concave, anterior margin deeply incised. Posterior 1/3 of sternite 9 setose, otherwise non-setose, setae similar to adjacent ventral setae of gonocoxa. Medioventral margin of gonocoxa roundly angled. Parastylar not identifiable, apparently membranous and covered by gonocoxa, possibly with one seta visible at the gonocoxal margin in Fig. <xref ref-type="fig" rid="F5">5A</xref>. No paraapodemal lobe observable. Posterolateral part of gonocoxa drawn into a lobe ca. 1/3 length of gonocoxa. Mediodorsal margin of gonocoxa simple. A plate-like lobe with one anterior and two posterior simple megasetae medioventrally from dorsal medial margin and anteriorly from juxtagonostylar setae. Two juxtagonostylar megasetae present: more dorsal megaseta subbasally geniculate, apical part bifurcate, one of the branches whip-like, the other apically flattened and dilated; the more ventral megaseta simple, slightly flattened whip-like. Posteriorly from juxtagonostylar megasetae a short finger-like lobe with 3–4 strong setae. Gonostylus in dorsal and ventral view narrow, crescent-shaped (in some slides apically pointed), with 3–4 setae dorsally near lateral margin and 1 ventral seta near the medial margin. Aedeagus elongate subtriangular, without lateral shoulders, apex curved ventrally. Hypoproct extending posteriorly to level of base of gonostyli or slightly over, with ca. 25 ventral setae on each side. Cerci medially separate, apically slightly widened.</p><p>Female. Unknown.</p></tp:treatment-sec><tp:treatment-sec sec-type="discussion" id="SECID0ELHAG"><title>Discussion.</title><p>
            <italic><tp:taxon-name><tp:taxon-name-part taxon-name-part-type="genus" reg="Manota">Manota</tp:taxon-name-part> <tp:taxon-name-part taxon-name-part-type="species" reg="subaristata">subaristata</tp:taxon-name-part></tp:taxon-name></italic> sp. n. is similar to <italic><tp:taxon-name><tp:taxon-name-part taxon-name-part-type="genus" reg="Manota">M.</tp:taxon-name-part> <tp:taxon-name-part taxon-name-part-type="species" reg="aristata">aristata</tp:taxon-name-part></tp:taxon-name></italic> Hippa &amp; Kurina, 2013 in having the dorsal juxtagonostylar megaseta with a long whip-like branch. <italic><tp:taxon-name><tp:taxon-name-part taxon-name-part-type="genus" reg="Manota">Manota</tp:taxon-name-part> <tp:taxon-name-part taxon-name-part-type="species" reg="subaristata">subaristata</tp:taxon-name-part></tp:taxon-name></italic>, however, has the megaseta subbasally geniculate, arising from a separate basal body, while it is basally straight and arising from apical half of the common basal body with the ventral juxtagonostylar seta in <italic><tp:taxon-name><tp:taxon-name-part taxon-name-part-type="genus" reg="Manota">M.</tp:taxon-name-part> <tp:taxon-name-part taxon-name-part-type="species" reg="aristata">aristata</tp:taxon-name-part></tp:taxon-name></italic>. <italic><tp:taxon-name><tp:taxon-name-part taxon-name-part-type="genus" reg="Manota">Manota</tp:taxon-name-part> <tp:taxon-name-part taxon-name-part-type="species" reg="subaristata">subaristata</tp:taxon-name-part></tp:taxon-name></italic> has 3–4 strong setae on a finger-like setose lobe posteriorly from the juxtagonostylar megaseta, which are absent in <italic><tp:taxon-name><tp:taxon-name-part taxon-name-part-type="genus" reg="Manota">M.</tp:taxon-name-part> <tp:taxon-name-part taxon-name-part-type="species" reg="aristata">aristata</tp:taxon-name-part></tp:taxon-name></italic>. By the latter character, the species resembles <italic><tp:taxon-name><tp:taxon-name-part taxon-name-part-type="genus" reg="Manota">M.</tp:taxon-name-part> <tp:taxon-name-part taxon-name-part-type="species" reg="acutisty">acutisty</tp:taxon-name-part></tp:taxon-name></italic>lus Jaschhof &amp; Hippa, 2005, but the megasetae at the dorsal medial margin of gonocoxa in <italic><tp:taxon-name><tp:taxon-name-part taxon-name-part-type="genus" reg="Manota">M.</tp:taxon-name-part> <tp:taxon-name-part taxon-name-part-type="species" reg="subaristata">subaristata</tp:taxon-name-part></tp:taxon-name></italic> are longer and there are two of them in the posterior group, not three as in <italic><tp:taxon-name><tp:taxon-name-part taxon-name-part-type="genus" reg="Manota">M.</tp:taxon-name-part> <tp:taxon-name-part taxon-name-part-type="species" reg="acutistylus">acutistylus</tp:taxon-name-part></tp:taxon-name></italic> (see also the discussion for <italic><tp:taxon-name><tp:taxon-name-part taxon-name-part-type="genus" reg="Manota">M.</tp:taxon-name-part> <tp:taxon-name-part taxon-name-part-type="species" reg="aristata">aristata</tp:taxon-name-part></tp:taxon-name></italic> in <xref ref-type="bibr" rid="B13">Hippa and Kurina 2013</xref>: 109). In <italic><tp:taxon-name><tp:taxon-name-part taxon-name-part-type="genus" reg="Manota">M.</tp:taxon-name-part> <tp:taxon-name-part taxon-name-part-type="species" reg="subaristata">subaristata</tp:taxon-name-part></tp:taxon-name></italic>, the juxtagonostylar megasetae are subequal in length, while <italic><tp:taxon-name><tp:taxon-name-part taxon-name-part-type="genus" reg="Manota">M.</tp:taxon-name-part> <tp:taxon-name-part taxon-name-part-type="species" reg="acutistylus">acutistylus</tp:taxon-name-part></tp:taxon-name></italic> has the dorsal juxtagonostylar megaseta remarkably shorter, ca. half of the length of ventral one. All these three species have the gonostylus apically tapering in dorsal and ventral view, and sternite 9 largely fused to the gonocoxa, and may compose together a small clade within the Neotropical diversity of the genus.</p></tp:treatment-sec><tp:treatment-sec sec-type="etymology" id="SECID0EZLAG"><title>Etymology.</title><p>The specific epithet is Latin, formed from the specific epithet of <italic><tp:taxon-name><tp:taxon-name-part taxon-name-part-type="genus" reg="Manota">M.</tp:taxon-name-part> <tp:taxon-name-part taxon-name-part-type="species" reg="aristata">aristata</tp:taxon-name-part></tp:taxon-name></italic> by the prefix <italic>sub</italic>- [somewhat], as a reference to the similarity of the two species (adjective).</p><fig id="F6" position="float" orientation="portrait"><label>Figure 6.</label><caption><p>Distribution of the new species of <italic><tp:taxon-name><tp:taxon-name-part taxon-name-part-type="genus" reg="Manota">Manota</tp:taxon-name-part></tp:taxon-name></italic>.</p></caption><graphic xmlns:xlink="http://www.w3.org/1999/xlink" xlink:href="zookeys-668-083-g006.jpg" position="float" orientation="portrait" xlink:type="simple" id="oo_131365.jpg"/></fig></tp:treatment-sec><ref-list><ref id="B13"><mixed-citation xmlns:xlink="http://www.w3.org/1999/xlink" xlink:type="simple">
          <person-group><name name-style="western"><surname>Hippa</surname><given-names>H</given-names></name><name name-style="western"><surname>Kurina</surname><given-names>O</given-names></name></person-group> (<year>2013</year>) <article-title>New species and new records of <italic><tp:taxon-name><tp:taxon-name-part taxon-name-part-type="genus">Manota</tp:taxon-name-part></tp:taxon-name></italic> Williston (<tp:taxon-name><tp:taxon-name-part taxon-name-part-type="order">Diptera</tp:taxon-name-part></tp:taxon-name>, <tp:taxon-name><tp:taxon-name-part taxon-name-part-type="family">Mycetophilidae</tp:taxon-name-part></tp:taxon-name>) in the Neotropical region.</article-title> <source>Zootaxa</source> <volume>3686</volume>: <fpage>101</fpage>–<lpage>139</lpage>. <ext-link xlink:type="simple" ext-link-type="doi" xlink:href="10.11646/zootaxa.3686.2.1">https://doi.org/10.11646/zootaxa.3686.2.1</ext-link></mixed-citation></ref></ref-list></tp:taxon-treatment>
