# Supplementary material for: New species and new records of Manota Williston from Colombia, Brazilian Amazonia, and Costa Rica (Diptera, Mycetophilidae)
Source: Zookeys. 2017 Apr 13;(668):83–105. doi: 10.3897/zookeys.668.11350 (PMC5538008; doi:10.3897/zookeys.668.11350)
Supplement: XML Treatment for Manota corcovado [file zookeys.668.11350-treatment9.xml]

<!DOCTYPE tp:taxon-treatment
  PUBLIC "-//TaxonX//DTD Taxonomic Treatment Publishing DTD v0 20100105//EN" "tax-treatment-NSO.dtd">
<tp:taxon-treatment xmlns:tp="http://www.plazi.org/taxpub"><tp:treatment-meta><kwd-group><label>Taxon classification</label><kwd><named-content xmlns:xlink="http://www.w3.org/1999/xlink" content-type="kingdom">Animalia</named-content></kwd><kwd><named-content xmlns:xlink="http://www.w3.org/1999/xlink" content-type="order">Diptera</named-content></kwd><kwd><named-content xmlns:xlink="http://www.w3.org/1999/xlink" content-type="family">Mycetophilidae</named-content></kwd></kwd-group><mixed-citation publication-type="journal"><person-group><name><surname>Kurina</surname><given-names>Olavi</given-names></name><name><surname>Hippa</surname><given-names>Heikki</given-names></name><name><surname>Amorim</surname><given-names>Dalton de Souza</given-names></name></person-group><article-title>New species and new records of <italic><tp:taxon-name><tp:taxon-name-part taxon-name-part-type="genus" reg="Manota">Manota</tp:taxon-name-part></tp:taxon-name></italic> Williston from Colombia, Brazilian Amazonia, and Costa Rica (<tp:taxon-name><tp:taxon-name-part taxon-name-part-type="order">Diptera</tp:taxon-name-part></tp:taxon-name>, <tp:taxon-name><tp:taxon-name-part taxon-name-part-type="family">Mycetophilidae</tp:taxon-name-part></tp:taxon-name>)</article-title><source>Zookeys</source><day>13</day><month>4</month><year>2017</year><volume>2017</volume><issue>668</issue><fpage>83</fpage><lpage>105</lpage><pub-id pub-id-type="doi">10.3897/zookeys.668.11350</pub-id></mixed-citation></tp:treatment-meta><tp:nomenclature><tp:taxon-name>
              <tp:taxon-name-part taxon-name-part-type="genus" reg="Manota">Manota</tp:taxon-name-part>
              <tp:taxon-name-part taxon-name-part-type="species" reg="corcovado">corcovado</tp:taxon-name-part>
            </tp:taxon-name><tp:taxon-authority>Jaschhof &amp; Hippa, 2005</tp:taxon-authority></tp:nomenclature><tp:treatment-sec sec-type="material" id="SECID0EMTAG"><title>Studied material.</title><p>COSTA RICA. 1 male, San Isidro de las Peñas Blancas, Texas A&amp;M Soltis Center, Sweeping, 420 m, <named-content xmlns:xlink="http://www.w3.org/1999/xlink" content-type="dwc:verbatimCoordinates" xlink:type="simple"><named-content content-type="geo-json" specific-use="{&#34;type&#34;:&#34;Point&#34;,&#34;coordinates&#34;:[-84.616111,10.383333]}" id="NCID0EVTAG" xlink:type="simple">10°23'00"N, 84°36'58"W</named-content></named-content>, 13–18.viii.2010, D. Ament col. (on slide, <named-content xmlns:xlink="http://www.w3.org/1999/xlink" content-type="dwc:institutional_code" xlink:type="simple">MNCR</named-content>).</p></tp:treatment-sec><tp:treatment-sec sec-type="remarks" id="SECID0E6TAG"><title>Remarks.</title><p>The terminalia of the specimen studied here slightly differs from those figured by <xref ref-type="bibr" rid="B17">Jaschhof and Hippa (2005</xref>: fig. 16): three internal megasetae on the gonocoxa subapically (= position IV by <xref ref-type="bibr" rid="B17">Jaschhof and Hippa 2005</xref>) are more smoothly outlined, the gonostylus is slightly wider and the apical re-curved seta on gonostylus is pointed instead of being blunt. These differences are here considered to be within intraspecific variation or are differently exposed due to different position at the slide-mounting. The large posterolateral lobes of the gonocoxa, the number and arrangement of megasetae at ventromedial margin of the gonocoxa, the shape of juxtagonostylar megasetae and sternite 9 are identical to the specimens of the original description of <italic><tp:taxon-name><tp:taxon-name-part taxon-name-part-type="genus" reg="Manota">M.</tp:taxon-name-part> <tp:taxon-name-part taxon-name-part-type="species" reg="corcovado">corcovado</tp:taxon-name-part></tp:taxon-name></italic>. The species was earlier known only from Costa Rica (<xref ref-type="bibr" rid="B17">Jaschhof and Hippa 2005</xref>).</p></tp:treatment-sec><ref-list><ref id="B17"><mixed-citation xmlns:xlink="http://www.w3.org/1999/xlink" xlink:type="simple">
          <person-group><name name-style="western"><surname>Jaschhof</surname><given-names>M</given-names></name><name name-style="western"><surname>Hippa</surname><given-names>H</given-names></name></person-group> (<year>2005</year>) <article-title>The genus <italic><tp:taxon-name><tp:taxon-name-part taxon-name-part-type="genus">Manota</tp:taxon-name-part></tp:taxon-name></italic> in Costa Rica (<tp:taxon-name><tp:taxon-name-part taxon-name-part-type="order">Diptera</tp:taxon-name-part></tp:taxon-name>: <tp:taxon-name><tp:taxon-name-part taxon-name-part-type="family">Mycetophilidae</tp:taxon-name-part></tp:taxon-name>).</article-title> <source>Zootaxa</source> <volume>1011</volume>: <fpage>1</fpage>–<lpage>54</lpage>.</mixed-citation></ref></ref-list></tp:taxon-treatment>
