# Supplementary material for: New species and new records of Manota Williston from Colombia, Brazilian Amazonia, and Costa Rica (Diptera, Mycetophilidae)
Source: Zookeys. 2017 Apr 13;(668):83–105. doi: 10.3897/zookeys.668.11350 (PMC5538008; doi:10.3897/zookeys.668.11350)
Supplement: XML Treatment for Manota diversiseta [file zookeys.668.11350-treatment11.xml]

<!DOCTYPE tp:taxon-treatment
  PUBLIC "-//TaxonX//DTD Taxonomic Treatment Publishing DTD v0 20100105//EN" "tax-treatment-NSO.dtd">
<tp:taxon-treatment xmlns:tp="http://www.plazi.org/taxpub"><tp:treatment-meta><kwd-group><label>Taxon classification</label><kwd><named-content xmlns:xlink="http://www.w3.org/1999/xlink" content-type="kingdom">Animalia</named-content></kwd><kwd><named-content xmlns:xlink="http://www.w3.org/1999/xlink" content-type="order">Diptera</named-content></kwd><kwd><named-content xmlns:xlink="http://www.w3.org/1999/xlink" content-type="family">Mycetophilidae</named-content></kwd></kwd-group><mixed-citation publication-type="journal"><person-group><name><surname>Kurina</surname><given-names>Olavi</given-names></name><name><surname>Hippa</surname><given-names>Heikki</given-names></name><name><surname>Amorim</surname><given-names>Dalton de Souza</given-names></name></person-group><article-title>New species and new records of <italic><tp:taxon-name><tp:taxon-name-part taxon-name-part-type="genus" reg="Manota">Manota</tp:taxon-name-part></tp:taxon-name></italic> Williston from Colombia, Brazilian Amazonia, and Costa Rica (<tp:taxon-name><tp:taxon-name-part taxon-name-part-type="order">Diptera</tp:taxon-name-part></tp:taxon-name>, <tp:taxon-name><tp:taxon-name-part taxon-name-part-type="family">Mycetophilidae</tp:taxon-name-part></tp:taxon-name>)</article-title><source>Zookeys</source><day>13</day><month>4</month><year>2017</year><volume>2017</volume><issue>668</issue><fpage>83</fpage><lpage>105</lpage><pub-id pub-id-type="doi">10.3897/zookeys.668.11350</pub-id></mixed-citation></tp:treatment-meta><tp:nomenclature><tp:taxon-name>
              <tp:taxon-name-part taxon-name-part-type="genus" reg="Manota">Manota</tp:taxon-name-part>
              <tp:taxon-name-part taxon-name-part-type="species" reg="diversiseta">diversiseta</tp:taxon-name-part>
            </tp:taxon-name><tp:taxon-authority>Jaschhof &amp; Hippa, 2005</tp:taxon-authority></tp:nomenclature><tp:treatment-sec sec-type="material" id="SECID0E2XAG"><title>Studied material.</title><p>COLOMBIA. 1 male, Amazonas, PNN Amacayacu, Matamata, <named-content xmlns:xlink="http://www.w3.org/1999/xlink" content-type="dwc:verbatimCoordinates" xlink:type="simple"><named-content content-type="geo-json" specific-use="{&#34;type&#34;:&#34;Point&#34;,&#34;coordinates&#34;:[-70.250000,3.683333]}" id="NCID0EEYAG" xlink:type="simple">03°41'N, 70°15'W</named-content></named-content>, 150 m, Sweeping, 23.x.2000, A. Parente col., M 3552 (on slide, <abbrev xmlns:xlink="http://www.w3.org/1999/xlink" content-type="institution" xlink:title="Alexander von Humboldt Biological Resources Research Institute, Bogota, Colombia" id="ABBRID0EJYAG" xlink:type="simple">IAvH</abbrev>); 1 male, Vaupés, Estación Biológica Mosiro-Itajura (Caparú), Igapo, <named-content xmlns:xlink="http://www.w3.org/1999/xlink" content-type="dwc:verbatimCoordinates" xlink:type="simple"><named-content content-type="geo-json" specific-use="{&#34;type&#34;:&#34;Point&#34;,&#34;coordinates&#34;:[-69.516667,-1.066667]}" id="NCID0ERYAG" xlink:type="simple">01°04'S 69°31'W</named-content></named-content>, 60 m, Malaise trap, 25.ii–04.iii.2003, J. Pinzón Leg. M 3627 (on slide, <named-content xmlns:xlink="http://www.w3.org/1999/xlink" content-type="dwc:institutional_code" xlink:type="simple">MZUSP</named-content>). BRAZIL. 1 male, State of Amazonas, Manaus, Reserva Ducke, Igarapé Ipiranga, <named-content xmlns:xlink="http://www.w3.org/1999/xlink" content-type="dwc:verbatimCoordinates" xlink:type="simple"><named-content content-type="geo-json" specific-use="{&#34;type&#34;:&#34;Point&#34;,&#34;coordinates&#34;:[-59.966667,-2.883333]}" id="NCID0E5YAG" xlink:type="simple">2°53'S, 59°58'W</named-content></named-content>, 31.xii.2002, Malaise trap, J. Vidal col. (on slide, <named-content xmlns:xlink="http://www.w3.org/1999/xlink" content-type="dwc:institutional_code" xlink:type="simple">MZUSP</named-content>). COSTA RICA. 3 males, San Isidro de las Peñas Blancas, Texas A&amp;M Soltis Center, Malaise trap, 400 m, <named-content xmlns:xlink="http://www.w3.org/1999/xlink" content-type="dwc:verbatimCoordinates" xlink:type="simple"><named-content content-type="geo-json" specific-use="{&#34;type&#34;:&#34;Point&#34;,&#34;coordinates&#34;:[-84.616111,10.383333]}" id="NCID0ELZAG" xlink:type="simple">10°23'00" N, 84°36'58" W</named-content></named-content>, 20.iv–26.v.2010, Wendy Porras col. (in alcohol, <named-content xmlns:xlink="http://www.w3.org/1999/xlink" content-type="dwc:institutional_code" xlink:type="simple">MNCR</named-content>); 6 males, same data as previous except 15.vi–10.vii.2010 (4 in alcohol, <named-content xmlns:xlink="http://www.w3.org/1999/xlink" content-type="dwc:institutional_code" xlink:type="simple">MZUSP</named-content>; 2 on slides, <named-content xmlns:xlink="http://www.w3.org/1999/xlink" content-type="dwc:institutional_code" xlink:type="simple">MNCR</named-content> and <named-content xmlns:xlink="http://www.w3.org/1999/xlink" content-type="dwc:institutional_code" xlink:type="simple">MZUSP</named-content>); 1 male, same data as previous except sweeping, 13–18.viii.2010, D. Ament col. (on slide, <named-content xmlns:xlink="http://www.w3.org/1999/xlink" content-type="dwc:institutional_code" xlink:type="simple">IZBE</named-content>).</p></tp:treatment-sec><tp:treatment-sec sec-type="remarks" id="SECID0EJ1AG"><title>Remarks.</title><p>Having been described from Costa Rica (<xref ref-type="bibr" rid="B17">Jaschhof and Hippa 2005</xref>), the species has subsequently been recorded from Ecuador, French Guyana (<xref ref-type="bibr" rid="B13">Hippa and Kurina 2013</xref>) and Peru (<xref ref-type="bibr" rid="B14">Hippa et al. 2017</xref>).</p></tp:treatment-sec><ref-list><ref id="B17"><mixed-citation xmlns:xlink="http://www.w3.org/1999/xlink" xlink:type="simple">
          <person-group><name name-style="western"><surname>Jaschhof</surname><given-names>M</given-names></name><name name-style="western"><surname>Hippa</surname><given-names>H</given-names></name></person-group> (<year>2005</year>) <article-title>The genus <italic><tp:taxon-name><tp:taxon-name-part taxon-name-part-type="genus">Manota</tp:taxon-name-part></tp:taxon-name></italic> in Costa Rica (<tp:taxon-name><tp:taxon-name-part taxon-name-part-type="order">Diptera</tp:taxon-name-part></tp:taxon-name>: <tp:taxon-name><tp:taxon-name-part taxon-name-part-type="family">Mycetophilidae</tp:taxon-name-part></tp:taxon-name>).</article-title> <source>Zootaxa</source> <volume>1011</volume>: <fpage>1</fpage>–<lpage>54</lpage>.</mixed-citation></ref><ref id="B13"><mixed-citation xmlns:xlink="http://www.w3.org/1999/xlink" xlink:type="simple">
          <person-group><name name-style="western"><surname>Hippa</surname><given-names>H</given-names></name><name name-style="western"><surname>Kurina</surname><given-names>O</given-names></name></person-group> (<year>2013</year>) <article-title>New species and new records of <italic><tp:taxon-name><tp:taxon-name-part taxon-name-part-type="genus">Manota</tp:taxon-name-part></tp:taxon-name></italic> Williston (<tp:taxon-name><tp:taxon-name-part taxon-name-part-type="order">Diptera</tp:taxon-name-part></tp:taxon-name>, <tp:taxon-name><tp:taxon-name-part taxon-name-part-type="family">Mycetophilidae</tp:taxon-name-part></tp:taxon-name>) in the Neotropical region.</article-title> <source>Zootaxa</source> <volume>3686</volume>: <fpage>101</fpage>–<lpage>139</lpage>. <ext-link xlink:type="simple" ext-link-type="doi" xlink:href="10.11646/zootaxa.3686.2.1">https://doi.org/10.11646/zootaxa.3686.2.1</ext-link></mixed-citation></ref><ref id="B14"><mixed-citation xmlns:xlink="http://www.w3.org/1999/xlink" xlink:type="simple">
          <person-group><name name-style="western"><surname>Hippa</surname><given-names>H</given-names></name><name name-style="western"><surname>Kurina</surname><given-names>O</given-names></name><name name-style="western"><surname>Sääksjärvi</surname><given-names>I</given-names></name></person-group> (<year>2017</year>) <article-title>The genus <italic><tp:taxon-name><tp:taxon-name-part taxon-name-part-type="genus">Manota</tp:taxon-name-part></tp:taxon-name></italic> Williston (<tp:taxon-name><tp:taxon-name-part taxon-name-part-type="order">Diptera</tp:taxon-name-part></tp:taxon-name>: <tp:taxon-name><tp:taxon-name-part taxon-name-part-type="family">Mycetophilidae</tp:taxon-name-part></tp:taxon-name>) in Peruvian Amazonia, with description of sixteen new species.</article-title> <source>Zootaxa</source> <volume>4236</volume>(<issue>1</issue>): <fpage>1</fpage>–<lpage>40</lpage>. <ext-link xlink:type="simple" ext-link-type="doi" xlink:href="10.11646/zootaxa.4236.1.1">http://dx.doi.org/10.11646/zootaxa.4236.1.1</ext-link></mixed-citation></ref></ref-list></tp:taxon-treatment>
