# Supplementary material for: New species and new records of Manota Williston from Colombia, Brazilian Amazonia, and Costa Rica (Diptera, Mycetophilidae)
Source: Zookeys. 2017 Apr 13;(668):83–105. doi: 10.3897/zookeys.668.11350 (PMC5538008; doi:10.3897/zookeys.668.11350)
Supplement: XML Treatment for Manota parva [file zookeys.668.11350-treatment14.xml]

<!DOCTYPE tp:taxon-treatment
  PUBLIC "-//TaxonX//DTD Taxonomic Treatment Publishing DTD v0 20100105//EN" "tax-treatment-NSO.dtd">
<tp:taxon-treatment xmlns:tp="http://www.plazi.org/taxpub"><tp:treatment-meta><kwd-group><label>Taxon classification</label><kwd><named-content xmlns:xlink="http://www.w3.org/1999/xlink" content-type="kingdom">Animalia</named-content></kwd><kwd><named-content xmlns:xlink="http://www.w3.org/1999/xlink" content-type="order">Diptera</named-content></kwd><kwd><named-content xmlns:xlink="http://www.w3.org/1999/xlink" content-type="family">Mycetophilidae</named-content></kwd></kwd-group><mixed-citation publication-type="journal"><person-group><name><surname>Kurina</surname><given-names>Olavi</given-names></name><name><surname>Hippa</surname><given-names>Heikki</given-names></name><name><surname>Amorim</surname><given-names>Dalton de Souza</given-names></name></person-group><article-title>New species and new records of <italic><tp:taxon-name><tp:taxon-name-part taxon-name-part-type="genus" reg="Manota">Manota</tp:taxon-name-part></tp:taxon-name></italic> Williston from Colombia, Brazilian Amazonia, and Costa Rica (<tp:taxon-name><tp:taxon-name-part taxon-name-part-type="order">Diptera</tp:taxon-name-part></tp:taxon-name>, <tp:taxon-name><tp:taxon-name-part taxon-name-part-type="family">Mycetophilidae</tp:taxon-name-part></tp:taxon-name>)</article-title><source>Zookeys</source><day>13</day><month>4</month><year>2017</year><volume>2017</volume><issue>668</issue><fpage>83</fpage><lpage>105</lpage><pub-id pub-id-type="doi">10.3897/zookeys.668.11350</pub-id></mixed-citation></tp:treatment-meta><tp:nomenclature><tp:taxon-name>
              <tp:taxon-name-part taxon-name-part-type="genus" reg="Manota">Manota</tp:taxon-name-part>
              <tp:taxon-name-part taxon-name-part-type="species" reg="parva">parva</tp:taxon-name-part>
            </tp:taxon-name><tp:taxon-authority>Jaschhof &amp; Hippa, 2005</tp:taxon-authority></tp:nomenclature><tp:treatment-sec sec-type="material" id="SECID0ENABG"><title>Studied material.</title><p>COLOMBIA. 2 males, Chocó, PNN Utría Boroboro, <named-content xmlns:xlink="http://www.w3.org/1999/xlink" content-type="dwc:verbatimCoordinates" xlink:type="simple"><named-content content-type="geo-json" specific-use="{&#34;type&#34;:&#34;Point&#34;,&#34;coordinates&#34;:[-77.333333,-6.016667]}" id="NCID0EWABG" xlink:type="simple">06°01'S 77°20'W</named-content></named-content>, 10 m, Malaise trap, 01–05.vii.2000, B. Brown Leg. M 3310 (on slide, 1 male <abbrev xmlns:xlink="http://www.w3.org/1999/xlink" content-type="institution" xlink:title="Alexander von Humboldt Biological Resources Research Institute, Bogota, Colombia" id="ABBRID0E2ABG" xlink:type="simple">IAvH</abbrev>, 1 male <named-content xmlns:xlink="http://www.w3.org/1999/xlink" content-type="dwc:institutional_code" xlink:type="simple">MZUSP</named-content>); 1 male, Risaralda, SFF Otún Quimbaya El Molinillo, <named-content xmlns:xlink="http://www.w3.org/1999/xlink" content-type="dwc:verbatimCoordinates" xlink:type="simple"><named-content content-type="geo-json" specific-use="{&#34;type&#34;:&#34;Point&#34;,&#34;coordinates&#34;:[-75.566667,4.716667]}" id="NCID0EIBBG" xlink:type="simple">04°43'N, 75°34'W</named-content></named-content>, 2200 m, Malaise trap, 03–14.i.2003, G. López Leg. M. 3701 (on slide, <named-content xmlns:xlink="http://www.w3.org/1999/xlink" content-type="dwc:institutional_code" xlink:type="simple">IZBE</named-content>); 1 male, same data as previous except 17.ii–04.iii.2003, M. 3696 (on slide, <named-content xmlns:xlink="http://www.w3.org/1999/xlink" content-type="dwc:institutional_code" xlink:type="simple">IZBE</named-content>); 1 male, Cauca, PNN Gorgona, El Saman, <named-content xmlns:xlink="http://www.w3.org/1999/xlink" content-type="dwc:verbatimCoordinates" xlink:type="simple"><named-content content-type="geo-json" specific-use="{&#34;type&#34;:&#34;Point&#34;,&#34;coordinates&#34;:[-78.183333,2.966667]}" id="NCID0E1BBG" xlink:type="simple">02°58'N, 78°11'W</named-content></named-content>, 5 m, Malaise trap, 11.xi.2001–18.i.2002, H. Torres col., M 2791 (on slide, <abbrev xmlns:xlink="http://www.w3.org/1999/xlink" content-type="institution" xlink:title="Alexander von Humboldt Biological Resources Research Institute, Bogota, Colombia" id="ABBRID0E6BBG" xlink:type="simple">IAvH</abbrev>); 1 male, Nariño, R.N. La Planada, Parcela Olga, <named-content xmlns:xlink="http://www.w3.org/1999/xlink" content-type="dwc:verbatimCoordinates" xlink:type="simple"><named-content content-type="geo-json" specific-use="{&#34;type&#34;:&#34;Point&#34;,&#34;coordinates&#34;:[-78.250000,1.250000]}" id="NCID0EHCBG" xlink:type="simple">01°15'N, 78°15'W</named-content></named-content>, 1,850 m, Malaise trap, 16.vii–02.ix.2001, G. Oliva col., M 665 (on slide, <named-content xmlns:xlink="http://www.w3.org/1999/xlink" content-type="dwc:institutional_code" xlink:type="simple">MZUSP</named-content>). COSTA RICA. 3 males, San Isidro de las Peñas Blancas, Texas A&amp;M Soltis Center, Malaise trap, 420 m, <named-content xmlns:xlink="http://www.w3.org/1999/xlink" content-type="dwc:verbatimCoordinates" xlink:type="simple"><named-content content-type="geo-json" specific-use="{&#34;type&#34;:&#34;Point&#34;,&#34;coordinates&#34;:[-84.616111,10.383333]}" id="NCID0EUCBG" xlink:type="simple">10°23'00"N, 84°36'58"W</named-content></named-content>, 15.vi–10.vii.2010, Wendy Porras col. (on slides, 2 males <named-content xmlns:xlink="http://www.w3.org/1999/xlink" content-type="dwc:institutional_code" xlink:type="simple">MNCR</named-content>, 1 male <named-content xmlns:xlink="http://www.w3.org/1999/xlink" content-type="dwc:institutional_code" xlink:type="simple">MZUSP</named-content>,); 3 males, same data as previous except 20.iv–26.v.2010 (on slides, <named-content xmlns:xlink="http://www.w3.org/1999/xlink" content-type="dwc:institutional_code" xlink:type="simple">MNCR</named-content>); 2 males, same data as previous except 13–20.iv.2010 (on slides, <named-content xmlns:xlink="http://www.w3.org/1999/xlink" content-type="dwc:institutional_code" xlink:type="simple">MZUSP</named-content>); 1 male, same data as previous except sweeping, 18.viii.2010 (on slide, <named-content xmlns:xlink="http://www.w3.org/1999/xlink" content-type="dwc:institutional_code" xlink:type="simple">MZUSP</named-content>).</p></tp:treatment-sec><tp:treatment-sec sec-type="remarks" id="SECID0ESDBG"><title>Remarks.</title><p>
              <italic><tp:taxon-name><tp:taxon-name-part taxon-name-part-type="genus" reg="Manota">Manota</tp:taxon-name-part> <tp:taxon-name-part taxon-name-part-type="species" reg="parva">parva</tp:taxon-name-part></tp:taxon-name></italic> was earlier known only from Costa Rica (<xref ref-type="bibr" rid="B17">Jaschhof and Hippa 2005</xref>) and Ecuador (<xref ref-type="bibr" rid="B13">Hippa and Kurina 2013</xref>). The additional records make it one of the widespread species at the north-west corner of South America and Central America.</p></tp:treatment-sec><ref-list><ref id="B17"><mixed-citation xmlns:xlink="http://www.w3.org/1999/xlink" xlink:type="simple">
          <person-group><name name-style="western"><surname>Jaschhof</surname><given-names>M</given-names></name><name name-style="western"><surname>Hippa</surname><given-names>H</given-names></name></person-group> (<year>2005</year>) <article-title>The genus <italic><tp:taxon-name><tp:taxon-name-part taxon-name-part-type="genus">Manota</tp:taxon-name-part></tp:taxon-name></italic> in Costa Rica (<tp:taxon-name><tp:taxon-name-part taxon-name-part-type="order">Diptera</tp:taxon-name-part></tp:taxon-name>: <tp:taxon-name><tp:taxon-name-part taxon-name-part-type="family">Mycetophilidae</tp:taxon-name-part></tp:taxon-name>).</article-title> <source>Zootaxa</source> <volume>1011</volume>: <fpage>1</fpage>–<lpage>54</lpage>.</mixed-citation></ref><ref id="B13"><mixed-citation xmlns:xlink="http://www.w3.org/1999/xlink" xlink:type="simple">
          <person-group><name name-style="western"><surname>Hippa</surname><given-names>H</given-names></name><name name-style="western"><surname>Kurina</surname><given-names>O</given-names></name></person-group> (<year>2013</year>) <article-title>New species and new records of <italic><tp:taxon-name><tp:taxon-name-part taxon-name-part-type="genus">Manota</tp:taxon-name-part></tp:taxon-name></italic> Williston (<tp:taxon-name><tp:taxon-name-part taxon-name-part-type="order">Diptera</tp:taxon-name-part></tp:taxon-name>, <tp:taxon-name><tp:taxon-name-part taxon-name-part-type="family">Mycetophilidae</tp:taxon-name-part></tp:taxon-name>) in the Neotropical region.</article-title> <source>Zootaxa</source> <volume>3686</volume>: <fpage>101</fpage>–<lpage>139</lpage>. <ext-link xlink:type="simple" ext-link-type="doi" xlink:href="10.11646/zootaxa.3686.2.1">https://doi.org/10.11646/zootaxa.3686.2.1</ext-link></mixed-citation></ref></ref-list></tp:taxon-treatment>
